# Supplementary material for: Flow Cytometric Challenges in Plasmacytoid Dendritic Cell (pDC) Identification: Limitation of BDCA-4 (CD304)-Based Gating
Source: Int J Mol Sci. 2025 Nov 13;26(22):10979. doi: 10.3390/ijms262210979 (PMC12652205; doi:10.3390/ijms262210979)
Supplement: Supplementary file 1 [file ijms-26-10979-s001.zip › Supplementary Table S1.xlsx]

## Sheet: Munka1
Gene expression analysis	Sample IDs
pDC Healthy	pDC SLE IFN negative	pDC SLE IFN positive	cDC Healthy	cDC SLE IFN negative	cDC SLE IFN positive	Monocyte Healthy	Monocyte SLE IFN negative	Monocyte SLE IFN positive
137_L0038_HC_pDC	148_S1064a_IFNneg_pDC	159_S1073a_IFNpos_pDC	105_L0038_HC_cDC	117_S1064a_IFNneg_cDC	128_S1073a_IFNpos_cDC	263_T4918_HC_cMo	209_S2014a_IFNneg_cMo	170_S3004a_IFNpos_cMo
140_T4631_HC_pDC	149_S1067a_IFNneg_pDC	160_S1079a_IFNpos_pDC	107_L0140_HC_cDC	118_S1067a_IFNneg_cDC	129_S1075a_IFNpos_cDC	264_T5663_HC_cMo	210_S1024d_IFNneg_cMo	171_S1055d_IFNpos_cMo
141_T5466_HC_pDC	150_S1069a_IFNneg_pDC	161_S1083a_IFNpos_pDC	108_T4631_HC_cDC	119_S1069a_IFNneg_cDC	130_S1079a_IFNpos_cDC	265_T4867_HC_cMo	211_S1054a_IFNneg_cMo	172_S1055e_IFNpos_cMo
142_T5502_HC_pDC	151_S1078a_IFNneg_pDC	162_S1084a_IFNpos_pDC	109_T5210_HC_cDC	120_S1078a_IFNneg_cDC	131_S1083a_IFNpos_cDC	266_T5210_HC_cMo	212_S1018b_IFNneg_cMo	173_S1055f_IFNpos_cMo
143_T5599_HC_pDC	152_S1085a_IFNneg_pDC	163_S3003a_IFNpos_pDC	110_T5466_HC_cDC	121_S1085a_IFNneg_cDC	132_S3003a_IFNpos_cDC	267_T5863_HC_cMo	213_S1059b_IFNneg_cMo	174_S1055a_IFNpos_cMo
144_T5663_HC_pDC	153_S1086a_IFNneg_pDC	164_S3004a_IFNpos_pDC	111_T5502_HC_cDC	122_S1086a_IFNneg_cDC	133_S3004a_IFNpos_cDC	268_L0147_HC_cMo	214_S1054b_IFNneg_cMo	175_S1055b_IFNpos_cMo
145_T5695re_HC_pDC	154_S1087a_IFNneg_pDC	165_S3005a_IFNpos_pDC	112_T5599_HC_cDC	123_S1087a_IFNneg_cDC	134_S3005a_IFNpos_cDC	269_L0142_HC_cMo	215_S1086a_IFNneg_cMo	176_S1055c_IFNpos_cMo
146_T5777_HC_pDC	155_S1088a_IFNneg_pDC	166_S3007a_IFNpos_pDC	113_T5663_HC_cDC	124_S1088a_IFNneg_cDC	135_S3008a_IFNpos_cDC	270_L0150_HC_cMo	216_S1088a_IFNneg_cMo	177_S1082a_IFNpos_cMo
147_T5695_HC_pDC	156_S2013a_IFNneg_pDC	167_S3008a_IFNpos_pDC	115_T5777_HC_cDC	125_S2013a_IFNneg_cDC	136_S3011a_IFNpos_cDC	271_L0038_HC_cMo	217_S1062a_IFNneg_cMo	178_S3008a_IFNpos_cMo
	157_S2014a_IFNneg_pDC	168_S3010a_IFNpos_pDC	116_T5695_HC_cDC	126_S2016a_IFNneg_cDC		272_L0088_HC_cMo	218_S1068a_IFNneg_cMo	179_S3011a_IFNpos_cMo
	158_S3009a_IFNneg_pDC	169_S3011a_IFNpos_pDC		127_S3009a_IFNneg_cDC		273_L0140_HC_cMo	219_S3006a_IFNneg_cMo	180_S1083b_IFNpos_cMo
						276_T5502_HC_cMo	220_S1085a_IFNneg_cMo	181_S1065a_IFNpos_cMo
						277_T5599_HC_cMo	221_S1027b_IFNneg_cMo	182_S3010a_IFNpos_cMo
						278_T5695_HC_cMo	222_S1057b_IFNneg_cMo	183_S1057a_IFNpos_cMo
						279_T5375_HC_cMo	223_S1067a_IFNneg_cMo	184_S3002a_IFNpos_cMo
						280_T5777_HC_cMo	224_S1061b_IFNneg_cMo	185_S1065c_IFNpos_cMo
						281_T5466_HC_cMo	225_S1057c_IFNneg_cMo	186_S2018a_IFNpos_cMo
						282_T5755_HC_cMo	226_S1061c_IFNneg_cMo	187_S1083a_IFNpos_cMo
						283_T5790_HC_cMo	227_S1067b_IFNneg_cMo	188_S3003a_IFNpos_cMo
						284_T5710_HC_cMo	228_S1045d_IFNneg_cMo	189_S1081a_IFNpos_cMo
						285_T5257_HC_cMo	229_S1018c_IFNneg_cMo	190_S3007a_IFNpos_cMo
						287_T5246_HC_cMo	230_S1023d_IFNneg_cMo	191_S1077a_IFNpos_cMo
						288_T4631_HC_cMo	231_S1087a_IFNneg_cMo	192_S1022c_IFNpos_cMo
							232_S1071a_IFNneg_cMo	193_S1065b_IFNpos_cMo
							233_S1053a_IFNneg_cMo	194_S3005a_IFNpos_cMo
							234_S1056a_IFNneg_cMo	195_S2010b_IFNpos_cMo
							235_S1061a_IFNneg_cMo	196_S1076a_IFNpos_cMo
							236_S2019a_IFNneg_cMo	197_S1052b_IFNpos_cMo
							237_S1053d_IFNneg_cMo	198_S1084a_IFNpos_cMo
							238_S1071b_IFNneg_cMo	199_S2017a_IFNpos_cMo
							239_S3009a_IFNneg_cMo	200_S1070a_IFNpos_cMo
							240_S1053b_IFNneg_cMo	201_S1060a_IFNpos_cMo
							241_S1053c_IFNneg_cMo	202_S1072a_IFNpos_cMo
							242_S2013a_IFNneg_cMo	203_S1060b_IFNpos_cMo
							243_S1023c_IFNneg_cMo	204_S1079a_IFNpos_cMo
							244_S2016a_IFNneg_cMo	205_S1073a_IFNpos_cMo
							245_S2001e_IFNneg_cMo	206_S1074a_IFNpos_cMo
							246_S2011d_IFNneg_cMo	207_S1075a_IFNpos_cMo
							247_S2015a_IFNneg_cMo	208_S1020c_IFNpos_cMo
							248_S1058a_IFNneg_cMo
							249_S1069a_IFNneg_cMo
							250_S1027c_IFNneg_cMo
							251_S1059a_IFNneg_cMo
							252_S1057d_IFNneg_cMo
							253_S1067c_IFNneg_cMo
							254_S1046b_IFNneg_cMo
							255_S2011c_IFNneg_cMo
							256_S1044c_IFNneg_cMo
							257_S1031c_IFNneg_cMo
							258_S1031d_IFNneg_cMo
							259_S1063a_IFNneg_cMo
							260_S1064a_IFNneg_cMo
							261_S1078a_IFNneg_cMo
							262_S1064b_IFNneg_cMo
